# Supplementary material for: Strong concordance between percent inhibition in oocyst and sporozoite intensities in a Plasmodium falciparum standard membrane-feeding assay
Source: Parasit Vectors. 2019 May 6;12:206. doi: 10.1186/s13071-019-3470-3 (PMC6501457; doi:10.1186/s13071-019-3470-3)
Supplement: Supplementary file 1 — Additional file 1: Table S1. Oocyst and sporozoite numbers used for the analysis. Details of each feeding condition and resulting oocyst and sporozoite numbers in each mosquito are shown (XLSX 29 kb). [file 13071_2019_3470_MOESM1_ESM.xlsx]

## Sheet: Table S1. Original data
Additional file 1: Table S1.
Feed #	COM #	Test Ab	model buildinga	% inhibition comparisonb	Countc	Average	# of mosquitoes	Mos01	Mos02	Mos03	Mos04	Mos05	Mos06	Mos07	Mos08	Mos09	Mos10	Mos11	Mos12	Mos13	Mos14	Mos15	Mos16	Mos17	Mos18	Mos19	Mos20	Mos21	Mos22	Mos23	Mos24	Mos25	Mos26	Mos27	Mos28	Mos29	Mos30	Mos31	Mos32	Mos33	Mos34	Mos35	Mos36	Mos37	Mos38	Mos39	Mos40	Mos41	Note
94_1	1	NHSd	Yes		Spz	37955.9	17	0	500	2500	7750	16750	17750	18750	20250	21750	23750	41250	49500	62250	62750	90250	99250	110250
					Ooc	37.5	20	6	9	11	11	16	23	25	28	30	35	35	37	40	40	46	57	60	72	83	86
#95-1	18	anti-Pfs25 mAb			Spz	1950	20	12500	17000	3250	0	0	0	6250	0	0	0	0	0	0	0	0	0	0	0	0	0
					Ooc	0.684211	19	0	0	0	0	0	0	0	0	0	0	0	1	1	1	1	1	1	2	5
	19	anti-Pfs25 mAb			Spz	3787.5	20	0	1500	0	0	0	0	8000	500	34500	0	2500	0	9500	2250	1000	9750	0	1000	5250	0
					Ooc	4.26316	19	0	0	0	0	0	0	0	0	1	1	1	3	4	6	8	8	11	13	25
	20	anti-Pfs25 mAb			Spz	12875	20	8000	6750	0	22500	59000	2750	63750	500	24750	6750	1250	3750	0	0	4000	2250	0	23500	0	28000
					Ooc	13.2778	18	0	0	3	4	6	7	8	8	9	9	10	12	18	20	26	28	29	42
96_2	1	NHS	Yes	Yes	Spz	10458.3	12	0	0	750	1500	5000	6250	7250	10500	12250	20250	20250	41500
				Yes	Ooc	12.95	20	0	0	1	2	4	5	5	5	6	7	9	11	13	13	22	26	27	28	36	39
	9	anti-Pfs25 mAb		Yes	Spz	1637.5	20	0	0	0	0	0	0	0	0	0	0	250	500	500	500	750	750	1250	3000	9500	15750
				Yes	Ooc	3.25	20	0	0	0	0	0	0	0	0	1	1	1	2	2	5	5	5	6	8	13	16
97_2	1	NHS	Yes	Yes	Spz	49216.7	15	500	5000	17500	17750	19000	25750	47750	50500	54500	61750	78500	78500	83250	96750	101250
				Yes	Ooc	59.5	20	0	3	6	20	31	37	38	43	52	56	72	73	74	78	79	83	98	100	104	143
	2	anti-Pfs25 mAb		Yes	Spz	9916.67	12	0	0	0	250	750	2250	3500	9250	12500	17250	28250	45000
				Yes	Ooc	7.5	20	0	0	0	0	0	4	5	6	6	7	7	8	10	11	12	13	13	14	14	20
98＿2	1	NHS	Yes	Yes	Spz	22723.7	19	750	3000	3750	6250	7750	11500	13750	14750	16750	19000	20000	22000	23500	23750	33000	36750	54000	60500	61000
				Yes	Ooc	25.5	20	1	4	6	11	11	11	13	15	18	22	23	24	29	30	35	36	43	55	57	66
	13	Normal mouse		Yes	Spz	17113.6	11	0	0	3500	11500	15500	18250	18500	25500	31250	32000	32250
				Yes	Ooc	18.4	20	0	2	8	9	10	11	11	12	14	16	17	22	22	22	26	28	31	32	33	42
	20	NHS	Yes		Spz	8785.71	14	12000	0	32750	4500	6500	2750	44750	2500	500	0	0	0	0	16750
101_2	16	NHS	Yes		Spz	48212.5	20	119250	80000	70500	51750	68750	64000	1500	59250	44000	10000	10500	52250	1500	43000	18750	51000	57750	110000	9500	41000
102_1	20	NHS	Yes		Spz	52250	14	57000	24000	57000	55000	223000	8000	8000	25000	9000	19500	24000	5000	154000	63000
103_2	18	NHS	Yes		Spz	24750	8	1000	0	18000	0	43000	69000	21000	46000
					Ooc	21.85	20	0	89	51	7	1	26	13	2	1	60	9	20	0	36	0	12	100	2	3	5
	19	NHS	Yes		Spz	27700	10	4000	99000	5000	1000	0	42000	65000	0	61000	0
105_1	22	NHS	Yes		Spz	26066.7	15	0	0	0	0	0	2000	3000	3000	6000	20000	30000	41000	45000	110000	131000
					Ooc	22.7	20	0	1	2	5	5	5	7	7	11	16	17	18	20	38	38	41	45	46	61	71
107_2	1	NHS	Yes	Yes	Spz	77416.7	18	15000	16000	19500	26750	38500	47250	70000	74750	76750	85000	87750	89500	111000	111000	111500	116250	139250	157750
				Yes	Ooc	80.45	20	0	0	49	50	51	54	56	74	75	82	85	94	95	100	104	108	115	133	137	147
	2	anti-Pfs25 mAb		Yes	Spz	2025	10	0	0	250	250	1500	2000	3750	3750	4000	4750
				Yes	Ooc	4.35	20	0	0	0	0	0	0	0	0	0	1	3	3	4	4	7	9	10	11	11	24
108_1	18	Normal mouse Ab		Yes	Spz	43133.3	15	6750	8250	12500	27250	28000	28750	30250	32000	35000	40000	44750	64000	75500	95500	118500
				Yes	Ooc	21.2	20	0	0	0	0	0	0	4	5	8	13	18	18	27	36	37	42	48	52	53	63
	19	anti-Pfs48/45 mAb		Yes	Spz	140.625	16	0	0	0	0	0	0	0	0	0	0	0	250	250	250	500	1000
				Yes	Ooc	0.15	20	0	0	0	0	0	0	0	0	0	0	0	0	0	0	0	0	0	1	1	1
	20	anti-Pfs48/45 mAb		Yes	Spz	4461.54	13	0	0	0	0	0	0	0	0	0	0	6250	15250	36500
				Yes	Ooc	0.55	20	0	0	0	0	0	0	0	0	0	0	0	0	0	0	1	1	1	1	2	5
	21	anti-Pfs48/45 mAb		Yes	Spz	1392.86	14	0	0	0	0	0	0	0	0	250	250	1750	3500	4250	9500
				Yes	Ooc	2.45	20	0	0	0	0	0	0	0	0	0	1	1	2	2	2	2	3	3	3	3	27
	22	anti-Pfs48/45 mAb		Yes	Spz	14291.7	18	0	0	0	750	3750	5250	5500	10500	11750	12000	13500	14750	18500	22750	27500	30750	37750	42250
				Yes	Ooc	8.2	20	0	0	0	1	1	1	1	2	3	5	6	9	14	14	15	15	16	16	21	24
108_2	1	NHS	Yes	Yes	Spz	31096.2	13	250	250	250	12000	14250	14750	17750	20750	35000	43000	55250	90750	100000
				Yes	Ooc	17.55	20	0	0	0	1	2	2	4	5	6	8	11	16	19	27	31	34	36	38	50	61
	2	anti-Pfs25 mAb		Yes	Spz	175	10	0	0	0	0	0	0	0	250	750	750
				Yes	Ooc	0.85	20	0	0	0	0	0	0	0	0	0	0	0	0	0	1	1	1	2	2	3	7
116_1	8	Normal mouse		Yes	Spz	14250	11	0	0	0	750	1250	3500	15250	15750	17250	46500	56500
				Yes	Ooc	13.0909	22	0	0	0	1	1	2	2	3	4	6	8	8	8	11	11	13	13	18	26	40	45	68
	9	anti-Pfs25 mAb		Yes	Spz	6266.67	15	0	0	0	0	250	250	750	1000	1250	6500	7750	9500	16250	23000	27500
				Yes	Ooc	2.61905	21	0	0	0	0	0	0	0	0	0	0	0	0	0	0	0	0	0	1	2	16	36
	10	anti-Pfs25 mAb		Yes	Spz	10441.2	17	0	0	0	0	0	0	0	0	250	750	1000	1750	5500	9000	16250	32250	110750
				Yes	Ooc	4.47619	21	0	0	0	0	0	0	0	0	0	0	0	0	0	1	2	2	4	5	22	23	35
122_2	16	NHS	Yes	Yes	Spz	4000	13	0	0	0	0	0	250	1500	2250	3000	3000	12000	14250	15750
				Yes	Ooc	2.94118	34	0	0	0	0	0	0	0	0	0	0	0	0	0	1	1	1	2	2	2	2	2	2	2	3	3	4	5	6	6	9	9	11	13	14
	17	anti-Pfs25 mAb		Yes	Spz	325	40	0	0	0	0	0	0	0	0	0	0	0	0	0	0	0	0	0	0	0	0	0	0	0	0	0	0	0	0	0	0	0	0	0	250	250	500	500	1500	2000	8000
				Yes	Ooc	0.219512	41	0	0	0	0	0	0	0	0	0	0	0	0	0	0	0	0	0	0	0	0	0	0	0	0	0	0	0	0	0	0	0	0	0	0	0	0	0	1	1	2	5
	18	anti-Pfs25 mAb		Yes	Spz	743.75	40	0	0	0	0	0	0	0	0	0	0	0	0	0	0	0	0	0	0	0	0	0	0	0	0	0	0	0	0	0	0	250	250	250	2000	2000	2750	3500	3500	3750	11500
				Yes	Ooc	0.230769	39	0	0	0	0	0	0	0	0	0	0	0	0	0	0	0	0	0	0	0	0	0	0	0	0	0	0	0	0	0	0	0	0	0	1	1	1	2	2	2
104_1	1	NHS		Yes	Spz	40666.7	6																																										Sporozoite number was determined in a pool of salivary glands from 6 mosquitoes
				Yes	Ooc	44.15	20	92	67	31	80	36	15	34	7	20	68	10	92	51	18	13	0	59	97	8	85
	3	anti-Pfs25 pAb		Yes	Spz	19000	6																																										Sporozoite number was determined in a pool of salivary glands from 6 mosquitoes
				Yes	Ooc	28.35	20	0	0	32	5	7	52	42	3	77	6	6	89	40	118	15	2	14	4	20	35
	4	anti-Pfs25 pAb		Yes	Spz	6000	2																																										Sporozoite number was determined in a pool of salivary glands from 2 mosquitoes
				Yes	Ooc	22.15	20	24	48	32	3	13	20	3	0	90	5	5	27	55	52	4	4	9	1	26	22
	5	anti-Pfs25 pAb		Yes	Spz	4000	4																																										Sporozoite number was determined in a pool of salivary glands from 4 mosquitoes
				Yes	Ooc	11.1	20	3	0	0	51	1	0	43	3	12	0	11	0	38	21	0	6	7	0	0	26
	6	anti-Pfs25 pAb		Yes	Spz	19500	8																																										Sporozoite number was determined in a pool of salivary glands from 8 mosquitoes
				Yes	Ooc	20.75	20	8	35	8	1	3	1	0	16	30	6	47	3	10	59	52	0	0	0	49	87
	All oocyst and sporozoite counts in individual mosquitoes used in this manuscript are shown. Each row represnts data from single COM (either oocysts or sporozoites)
	a	Data set used to build the zero-inflated negative binomial model (Fig 2)
	b	Data set used to compare % inhibition in oocyst and sporozoite (Fig 3)
	c	Oocyst count (Ooc; Day 8) or sporozoite count (Spz; Day 16)
	d	Normal Human Serum, which did not include any test antibody
